# Supplementary material for: Supportive supervision of close-to-community providers of health care: Findings from action research conducted in two counties in Kenya
Source: PLoS One. 2019 May 29;14(5):e0216444. doi: 10.1371/journal.pone.0216444 (PMC6541245; doi:10.1371/journal.pone.0216444)
Supplement: S8 File — (ZIP) [file pone.0216444.s008.zip]

Archive with 2 entries (2 files):
- Qualitative Data/REACHOUT Baseline Qualitative Data April 2016.nvp
- Qualitative Data/REACHOUT Endline Qualitative Data Jan 2017.nvp
